# Supplementary material for: Arthroscopic lateral retinacular release improves patello-femoral and femoro-tibial kinematics in patients with isolated lateral retinacular tightness
Source: Knee Surg Sports Traumatol Arthrosc. 2021 Jan 26;30(3):791–9. doi: 10.1007/s00167-021-06434-w (PMC8901473; doi:10.1007/s00167-021-06434-w)
Supplement: Supplementary file 1 — Supplementary file1 (XLSX 26 KB) [file 167_2021_6434_MOESM1_ESM.xlsx]

## Sheet: Shift
Pre	0.178	3.334	4.118	5.987	8.96	9.032
	0.083	3.061	0.788	0.541	4.889	4.178
	0.72	1.07	1.157	2.151	7.634	7.747
	0.36	1.73	1.95	1.008	2.873	9.32
	0.355	1.412	2.001	2.159	3.086	0.88
	2.954	1.839	4.757	3.181	17.62	19.66
	3.16	3.63	8.92	7.77	3.6	4.77
	4.52	1.199	2.43	0.4	7.81	3.1
	2.83	4.71	0.95	2.71	5.3	7.63
	3.75	5.04	3.35	6.03	10.7	9.9
	3.26	2.22	0.01	2.36	8.81	10.02
	1.53	1.61	1.62	3.19	4.49	1.61
Post	0.083	3.061	0.788	0.541	4.889	4.178
	6.393	2.04	3.401	4.12	8.408	7.543
	0.25	1.63	3.33	3.513	7.515	7.19
	0.117	1.498	3.802	3.479	6.07	11.7
	1.17	1.21	1.18	1.991	2.61	1.04
	3.84	1.2	1.78	0.24	10.03	11.54
	9.06	9.715	8.334	10.21	0.3	6.68
	1.34	1.83	4.47	0.55	4.1	0.5
	1.06	0.01	2.64	1.88	3.76	6.3
	2.35	2.56	1.92	3.59	1.35	3.31
	6.03	5.11	5.21	2.36	6.21	6.9
	4.47	5.23	7.61	8.58	1.62	0.09
Control	1.5	0.4	3.7	4.9	12.6	10.1
	0.2	3.6	1.7	0.8	1.8	4.9
	1.4	4.7	4	6.6	2.8	6.5
	1.5	5.4	0.6	1.9	1	14.9
	0.4	2.8	0.9	2.1	4.6	0.8
	0.3	11.4	1.5	2.8	6.8	2.3
	1.97	1.76	0.135	0.799	0.85	0.506
	1.602	1.371	2.273	2.429	0.848	0.019
	1.381	0.1	1.485	0.767	2.714	2.652
	0	2.2	2.3	0.5	13.9	13.8
	5.5	7.3	0	4.6	0.4	2.6
	10.3	3.5	6.7	4.4	1.2	2.5
	4.1	-0.9	2.7	4.6	14.8	0
	6.15	10.822	1.256	2.304	1.685	-0.333
	14.591	5.443	0.102	3.462	8.782	9.61
	6.441	0.607	1.318	4.508	0.249	4.508

## Sheet: Tilt
Pre	18.5	18.841	23.395	19.673	16.43	20
	10.04	16.963	11.85	7.7	3.178	5.029
	8.72	10.74	8.461	2.83	4.99	3.76
	7.166	13.21	18.51	18.39	33.08	35.4
	19.819	18.386	25.53	14.81	35.53	43.61
	6.63	10.011	13.399	12.177	27.8	39
	16.025	16.15	7.82	6.95	0.5	1.5
	19.16	17.54	21.72	7.81	36	25.73
	15.42	16.28	21.67	15.61	18.01	18.71
	13.77	14.24	13.92	12.61	33.31	38.25
	17.01	20.89	22.68	24.63	31.3	36.1
	15.93	15.11	11.62	6.4	5.75	25.31
Post	15.376	19.269	12.644	13.472	8.39	15.18
	6.22	12.43	6.74	7.77	4.8	5.62
	6.01	7.61	5.382	2.264	4.7	1.9
	10.12	11.263	17.15	16.132	40.603	40.41
	10.11	10.93	12.07	11.17	19.05	20.81
	1.022	6.17	7.01	7.74	9.67	14.74
	24.03	24.69	13.857	17.734	13.73	16.29
	15.5	17.64	19.12	16.24	5.45	19.4
	10.46	12.16	10.59	13.8	22.34	15.6
	11.49	12.68	14.27	14.44	20.02	17
	17.84	20.4	21.41	18.74	18.52	20.2
	9.13	11.25	3.69	6.14	12.18	16.2
Control	8.5	10	13.6	9.4	30.3	17.1
	4.5	5.9	3.2	5.7	16.1	18.3
	9.3	7.2	10.1	6.7	19.9	4.4
	5.5	10.5	9.5	7.2	32	19.1
	5	4	4.9	3.3	13.2	11.6
	14.5	18.8	8.4	6.9	23.7	16.8
	7.8	10	8.9	6.8	27.6	15.8
	12.66	17.11	9.36	10.16	7.59	11.51
	5.97	6.84	4.51	5.53	6.41	3
	17.24	15.22	11.54	11.55	10.83	12.13
	10.2	11.7	14	14.5	30	34.6
	12.5	11.1	8.21	7.3	23.8	25
	6.3	5.8	3.9	5.6	16.3	1.6
	6.9	11.9	15.6	14.2	39	37.51
	6.11	10.69	6.88	1.3	1.05	1.67
	14.63	4.74	9.69	8.77	23.54	25.52
	0.45	9.4	13.83	17.83	6.98	17.83

## Sheet: Contact Area
	303.731	182.007	246.885	384.704	388.31	443.447
	129.722	142.776	270.553	383.683	402.003	482.599
	185.298	189.989	190.574	288.635	429.016	464.117
	284.27	383.877	280.236	302.701	464.541	601.141
	109.057	124.83	150.534	303.404	192.751	208.13
	283.587	119.791	309.936	377.618	356.156	387.01
	165.147	245.569	490.637	500.139	422.569	340.739
	212.973	199.366	296.008	173.752	296.268	346.857
	229.583	133.493	269.581	291.03	350.51	381.29
	204.231	250.116	302.308	372.01	453.756	399.937
	115.624	147.86	252.559	312.301	291.23	283.587
	156.723	131.61	212.721	250.781	310.106	327.283
	281.687	302.044	445.049	365.632	483.734	561.641
	195.17	185.683	321.067	312.659	527.91	490.549
	240.332	292.515	325.71	386.379	478.937	493.535
	334.737	297.349	320.832	340.76	484.111	584.14
	215.944	196.084	297.486	351.213	190.081	181.368
	399.732	349.618	427.385	470.108	466.821	408.697
	224.837	177.545	431.26	427.09	478.346	499.889
	196.935	290.632	351.579	232.978	313.056	306.769
	233.119	277.611	407.792	455.074	420.901	429.021
	129.63	215.359	320.931	338.205	401.077	391.949
	227.3	203.235	345.619	385.344	300.276	291.758
	200.154	184.82	278.795	297.619	397.957	408.108
Control	210	160	430	490	490	580

## Sheet: Femoro-tibial
Pre
med Condyle	12.254	11.219	5.812	3.384		11.209					lat Condyle	-0.423	-1.943	-6.41	-5.137		2.369
	7.5	9.929	2.366	2.122	11.88	-3.538						-9.64	-4.115	-9.356	-4.794	5.151	-5.528
	3.76	5.9	1.953	1.383	10.587	5.664						-1.87	3.15	-8.497	-8.848	11.811	5.305
	4.14	3.78	3.29	-0.505	1.677	2.256						-3.098	2.06	-7.643	-4.814	4.664	4.104
	5.152	2.717	10.011	4.544	7.321	-10.768						-10.508	-6.135	-3.701	-5.302	5.017	6.6
	7.282	8.169	4.099	8.856	10.507	12.28						-4.713	-5.115	-9.962	-6.655	2.762	3.191
	2.34	1.2	5.43	7.25	4.93	8.034						-8.21	-3.79	-5.73	0.68	10.84	7.14
	-0.81	-0.88	-2.92	3.52	3.94	1.84						-10.78	-7.49	-9.93	-3.86	6.03	4.87
	6.82	8	2.5	4.65	4.23	4.51						-4.53	3.88	2.5	-2.72	7.68	7.86
	2.61	4.93	3.85	8.14	6.49	8.71						-7.71	2.72	-4.09	0.74	0.13	3.65
	-1.91	9.29	10.4	4.88	9.45	6.9						-4.44	2.91	3	2.26	5.9	6.92
	8.73	7.85	7.02	6.94	11.23	10.64						-1.16	-5.63	-1.35	-1.52	13.88	11.24
Center	5.915	4.638	-0.299	-0.876		6.78
	3.1	2.907	-3.495	-1.336	8.515	-4.533
	1.53	3.24	-3.272	-3.733	11.199	5.484
	0.521	1.6	-2.177	-2.66	3.171	3.18
	-2.678	-1.709	3.155	-0.379	6.169	-2.084
	1.285	1.527	-2.932	1.101	6.635	7.738
	-2.93	-0.9	-0.71	3.82	7.88	7.59
	-5.79	-4.16	-6.42	-0.17	4.98	3.35
	4.74	5.94	2.85	3.24	5.96	6.18
	3.84	3.82	-0.11	4.44	3.31	6.18
	-3.17	6.1	6.7	3.57	7.67	6.91
	3.78	1.11	2.83	2.71	12.56	10.94
Post
med Condyle	9.853	11.995	1.306	2.472	3.454	-1.924					lat Condyle	-1.582	3.765	-4.875	-5.188	3.025	12.126
	9.738	6.561	4.262	2.996	7.157	4.773						-2.551	-0.301	-7.245	-7.296	4.851	0.32
	3.913	0.52	4.253	7.016	10.329	9.083						-6.253	-4.61	-5.689	-3.412	8.522	6.126
	1.572	1.473	4.864	3.864	4.521	3.825						-2.896	2.301	-3.62	-1.596	4.512	1.613
	5.9	0.5	1.4	5.551	8.31	8.06						-9.62	-7.89	-11.36	-4.82	7.51	4.82
	3.577	7.723	6.59	4.76	6.71	8.84						-11.12	-7.48	-5.21	-11.662	6.74	3.86
	5.81	2.48	2.854	4.5	7.7	7.12						-6.67	-5.64	-3.3	-6.36	8.05	5.92
	3.85	0.24	1.36	-0.71	4.49	1.78						-9.52	-7.48	-1.79	-7.21	10.28	6.08
	7.56	5.5	6.56	8.33	4.23	6.35						5.43	6.14	0.98	3.99	7.68	14.53
	2.96	6.23	8.54	10.04	9.5	8.52						2.29	3.37	-0.52	-0.53	5.03	3.91
	3.72	4.6	4.96	2.44	0.95	4.3						2.25	5.24	1.64	-0.84	6.41	2.95
	7.64	6.7	7.55	8.61	6.24	1.24						-4.31	-6.44	0.75	0.22	8.19	7.96
Center	4.135	7.88	-1.784	-1.358	3.24	5.101
	3.593	3.13	-1.492	-2.15	6.004	2.547
	-1.17	-2.53	-0.718	1.802	9.426	7.605
	-0.662	1.887	0.622	1.134	4.516	2.719
	-1.85	-3.69	-4.98	0.363	8.04	6.68
	-3.77	0.12	0.67	-3.452	5.2	5.86
	-0.43	-1.58	-0.22	-0.93	7.88	6.52
	-2.84	-3.62	-0.21	-3.96	7.38	3.93
	6.49	5.82	3.77	6.16	7.68	10.44
	2.62	4.8	4	4.75	7.27	6.22
	3.72	4.92	3.3	0.8	3.68	3.63
	0.51	0.13	4.15	4.42	7.21	7.16
Healthy
med Condyle	13.317	14.846	9.86	10.337	14.864	12.864					lat Condyle	-4.711	3.184	-7.13	-6.779	11.834	11.226
	6.8	6.41	8.93	9.41	8.6	9.64						-4.75	-1.9	-3.63	-1.91	3.24	1.68
	3.59	5.65	10.01	7.45	12.72	11.72						-0.9	0.14	-1.03	0.14	8.63	6.33
	6.828	9.581	6.521	10.933	8.25	7.054						0.016	6.034	-3.224	5.496	6.24	8.116
	7.4	8.67	9.29	7.99	9.69	10.67						-1.14	-1.42	-3.63	0.44	6.05	8.28
	5.84	4.52	5.4	3	6.88	6.35						-1.22	1.37	-1.54	3.7	9.26	11.8
	9.14	7.78	11.12	6.17	8.18	5.07						-1.47	2.92	-1.22	2.78	8.24	6.17
	9.39	11.216	12.859	10.723	8.782	8.941						2.463	0.322	-1.861	-1.524	4.488	9.945
	5.414	5.083	5.901	3.361	4.244	3.603						0.236	4.55	1.483	-0.793	2.024	1.853
	5.784	4.159	6.048	5.991	5.494	7.782						-0.939	-0.123	-0.69	-4.591	-0.213	4.053
	5.33	3.41	3.45	0.82	3.78	2.4						-1.66	0.91	-2.73	-2.22	4.85	5.43
	0.79	-0.66	-2.03	-0.86	3.41	2.15						-8.32	-6.19	-3.52	-1.54	3.6	3.56
	4.43	5.85	1.86	1.71	4.27	4.22						-3.76	2.48	-2.27	-2.98	5.7	4.58
	3.2	6.16	4.46	3.77	6.49	6.41						-2.27	0.43	-6.01	-5.08	0.81	1.19
	8.32	0.89	14.52	8.4	9.31	5.48						-0.7	1.43	2.74	8.02	8.35	9.35
	4.91	4.28	7.54	0.84	6.06	4.47						-4.71	-3.4	-4.24	0.58	6.41	9.14
	10.17	10.83	7.6	7.18	8.73	9.86						-3.25	-4.81	-6.7	-2.26	4.23	3.79
Center	4.303	9.015	1.365	1.779	13.349	12.045
	1.03	2.25	2.65	3.75	5.92	5.66
	1.34	2.89	4.49	3.8	10.67	9.03
	3.422	7.807	1.649	8.215	7.245	7.585
	3.13	3.63	2.83	4.21	7.87	9.47
	2.31	2.95	1.93	3.35	8.07	9.07
	3.83	5.35	4.95	4.48	8.21	5.62
	5.927	5.769	5.499	4.599	6.635	9.443
	2.825	4.816	3.692	1.284	3.134	2.728
	2.423	2.018	2.679	0.7	2.641	5.918
	1.84	2.16	0.36	-0.7	4.32	3.91
	-3.77	-3.42	-2.77	-1.2	3.51	2.85
	0.34	4.17	-0.2	-0.64	4.99	4.4
	0.47	3.29	-0.78	-0.66	3.65	3.8
	3.81	1.17	8.63	8.21	8.83	7.41
	0.1	0.44	1.65	0.71	6.23	6.81
	3.46	3.01	0.45	2.46	6.48	6.82
